# Supplementary material for: Effects of Specific Training Programs on Punch Performance
Source: Sports (Basel). 2026 May 8;14(5):194. doi: 10.3390/sports14050194 (PMC13211055; doi:10.3390/sports14050194)
Supplement: Supplementary file 1 [file sports-14-00194-s001.zip]

Archive with 1 entries (1 files):
- sports-4266979-supplementary.pdf
